# Supplementary material for: Percutaneous treatment with the ‘valve-in-valve’ technique in congenitally corrected transposition of the great arteries and systemic atrioventricular valve with severe double lesion: case report
Source: Eur Heart J Case Rep. 2025 Nov 28;10(2):ytaf617. doi: 10.1093/ehjcr/ytaf617 (PMC12919359; doi:10.1093/ehjcr/ytaf617)
Supplement: ytaf617_Supplementary_Data [file ytaf617_supplementary_data.zip]

Archive with 3 entries (3 files):
- Supplementary Video 1 TGACC cate balloon quirurgic valve.avi
- Supplementary Video 2 TGACC cate deployment valve.avi
- Supplementary Video 3 TGACC cate final result.avi
